# Supplementary material for: The Effect of Enzyme Synergism on Generation of Fermentable Sugars After Alkali Pretreatment of Wheat Straw, Assessed and Predicted Using Multivariate Analysis
Source: Polymers (Basel). 2026 Jan 7;18(2):157. doi: 10.3390/polym18020157 (PMC12845031; doi:10.3390/polym18020157)
Supplement: Supplementary file 1 [file polymers-18-00157-s001.zip]

Archive with 1 entries (1 files):
- polymers-4060623-supplementary.pdf
